# Supplementary material for: Biodistribution of a Radiolabeled Antibody in Mice as an Approach to Evaluating Antibody Pharmacokinetics
Source: Pharmaceutics. 2018 Dec 5;10(4):262. doi: 10.3390/pharmaceutics10040262 (PMC6320949; doi:10.3390/pharmaceutics10040262)
Supplement: Supplementary file 1 [file pharmaceutics-10-00262-s001.zip]

Archive with 2 entries (2 files):
- pharmaceutics-388907-supplementary formatted.pdf
- Video S1-dadachova.mov
